# Supplementary material for: Analysis and Prediction of Translation Rate Based on Sequence and Functional Features of the mRNA
Source: PLoS One. 2011 Jan 6;6(1):e16036. doi: 10.1371/journal.pone.0016036 (PMC3017080; doi:10.1371/journal.pone.0016036)
Supplement: Table S2 — The features for translation rate prediction in starvation condition. (XLS) [file pone.0016036.s002.xls]

## Sheet: Sheet1
Table S2 - The features for translation rate prediction in starvation condition
Order	Name	Feature Type	mRMR Score	Point-Biserial Correlation
1	ATA	Codon usage frequency	0.062	-0.320724
2	V123	Amino acids composition	0.033	0.249518
3	GO:0009451	GO (GO:0009451_RNA modification)	0.023	-0.177365
4	TCC	Codon usage frequency	0.024	0.234058
5	V28	Secondary structure	0.023	0.138641
6	V120	Amino acids composition	0.019	0.267345
7	CGA	Codon usage frequency	0.014	-0.244839
8	V128	Amino acids composition	0.014	-0.201835
9	GO:0034605	GO (GO:0034605_cellular response to heat)	0.013	0.126118
10	NoofRNABindingProteins	Other (Number of RNA binding proteins known to bind its mRNA product)	0.012	0.19434
11	TCT	Codon usage frequency	0.011	0.185576
12	ACC	Codon usage frequency	0.011	0.230898
13	CCA	Codon usage frequency	0.012	0.283727
14	AAC	Codon usage frequency	0.01	0.176587
15	GCC	Codon usage frequency	0.011	0.270919
16	GO:0001950	GO (GO:0001950_plasma membrane enriched fraction)	0.01	0.199673
17	GO:0070006	GO (GO:0070006_metalloaminopeptidase activity)	0.01	0.116504
18	V2	Hydrophobicity	0.011	0.291206
19	GGA	Codon usage frequency	0.01	-0.1763
20	GO:0030696	GO (GO:0030696_tRNA (m5U54) methyltransferase activity)	0.01	-0.168572
21	V126	Amino acids composition	0.01	-0.149802
22	GTA	Codon usage frequency	0.009	-0.204083
23	GO:0017059	GO (GO:0017059_serine C-palmitoyltransferase complex)	0.009	0.127569
24	GO:0006878	GO (GO:0006878_cellular copper ion homeostasis)	0.008	0.131972
25	GAT	Codon usage frequency	0.009	-0.208255
26	TAT	Codon usage frequency	0.008	-0.173452
27	GO:0007039	GO (GO:0007039_vacuolar protein catabolic process)	0.007	0.138624
28	GCT	Codon usage frequency	0.008	0.266483
29	GO:0030691	GO (GO:0030691_Noc2p-Noc3p complex)	0.008	-0.169978
30	CTT	Codon usage frequency	0.007	-0.190162
31	AGT	Codon usage frequency	0.007	-0.118737
32	GO:0042277	GO (GO:0042277_peptide binding)	0.007	0.139233
33	V113	Amino acids composition	0.007	-0.0761431
34	GO:0003958	GO (GO:0003958_NADPH-hemoprotein reductase activity)	0.007	0.122868
35	V108	Polarizability	0.007	0.176934
36	V72	Polarity	0.007	0.307614
37	PA	Other (Protein abundance)	0.007	0.12085
38	Energy	Other (5’UTR free energy)	0.007	0.12201
39	GO:0000154	GO (GO:0000154_rRNA modification)	0.007	-0.153707
40	GTC	Codon usage frequency	0.007	0.20022
41	CCT	Codon usage frequency	0.006	0.148956
42	GO:0016491	GO (GO:0016491_oxidoreductase activity)	0.006	0.151514
43	ATG_4_code_2	ATG up/down stream	0.006	0.101126
44	GO:0005737	GO (GO:0005737_cytoplasm)	0.006	0.206209
45	GO:0008168	GO (GO:0008168_methyltransferase activity)	0.006	-0.157956
46	TTC	Codon usage frequency	0.006	0.130053
47	GO:0016717	GO (GO:0016717_oxidoreductase activity)	0.006	0.0917194		acting on paired donors	with oxidation of a pair of donors resulting in the reduction of molecular oxygen to two molecules of water
48	GGG	Codon usage frequency	0.006	-0.1337
49	V75	Polarity	0.006	-0.247249
50	GO:0003674	GO (GO:0003674_molecular_function)	0.006	-0.125711
51	CGG	Codon usage frequency	0.006	-0.14727
52	GO:0009409	GO (GO:0009409_response to cold)	0.006	0.121181
53	GAG	Codon usage frequency	0.006	-0.145869
54	GO:0008179	GO (GO:0008179_adenylate cyclase binding)	0.006	0.110419
55	GO:0005788	GO (GO:0005788_endoplasmic reticulum lumen)	0.006	0.0770602
56	AAT	Codon usage frequency	0.006	-0.135398
57	GO:0008553	GO (GO:0008553_hydrogen-exporting ATPase activity)	0.006	0.128796		phosphorylative mechanism
58	GO:0032259	GO (GO:0032259_methylation)	0.006	-0.160089
59	CTG	Codon usage frequency	0.006	-0.134712
60	TGC	Codon usage frequency	0.005	-0.173512
61	GO:0030126	GO (GO:0030126_COPI vesicle coat)	0.005	0.0692008
62	GO:0005739	GO (GO:0005739_mitochondrion)	0.005	0.149008
63	AGG	Codon usage frequency	0.005	-0.154302
64	GO:0005977	GO (GO:0005977_glycogen metabolic process)	0.005	0.0966155
65	TTA	Codon usage frequency	0.005	-0.188615
66	GO:0009266	GO (GO:0009266_response to temperature stimulus)	0.005	0.117742
67	V55	Normalized Van Der Waals volume	0.005	-0.191407
68	CTC	Codon usage frequency	0.006	-0.105007
69	GO:0005634	GO (GO:0005634_nucleus)	0.006	-0.166674
70	GO:0009374	GO (GO:0009374_biotin binding)	0.005	0.0983109
71	ACA	Codon usage frequency	0.005	-0.118497
72	AGC	Codon usage frequency	0.005	-0.0547645
73	GO:0000774	GO (GO:0000774_adenyl-nucleotide exchange factor activity)	0.005	0.107087
74	ACT	Codon usage frequency	0.005	0.17591
75	GO:0071042	GO (GO:0071042_nuclear polyadenylation-dependent mRNA catabolic process)	0.005	-0.1095
76	GO:0043087	GO (GO:0043087_regulation of GTPase activity)	0.005	0.118721
77	cds.length	Other (Coding sequence length)	0.005	-0.030254
78	GO:0004364	GO (GO:0004364_glutathione transferase activity)	0.005	0.112087
79	GO:0004815	GO (GO:0004815_aspartate-tRNA ligase activity)	0.005	0.1426
80	GO:0005618	GO (GO:0005618_cell wall)	0.005	0.110291
81	GO:0009021	GO (GO:0009021_tRNA (uracil-5-)-methyltransferase activity)	0.005	-0.168572
82	GO:0019541	GO (GO:0019541_propionate metabolic process)	0.005	0.104939
83	CAG	Codon usage frequency	0.005	-0.0181292
84	V51	Normalized Van Der Waals volume	0.005	-0.185184
85	GO:0048038	GO (GO:0048038_quinone binding)	0.005	0.112438
86	GO:0050072	GO (GO:0050072_m7G(5')pppN diphosphatase activity)	0.005	0.0724054
